# Supplementary material for: Familiarity Is Key: Exploring the Effect of Familiarity on the Face-Voice Correlation
Source: Brain Sci. 2024 Jan 23;14(2):112. doi: 10.3390/brainsci14020112 (PMC10887171; doi:10.3390/brainsci14020112)
Supplement: Supplementary file 1 [file brainsci-14-00112-s001.zip]

Archive with 1 entries (1 files):
- brainsci-2816535-supplementary.xlsx
