# Supplementary material for: Familiarity Is Key: Exploring the Effect of Familiarity on the Face-Voice Correlation
Source: Brain Sci. 2024 Jan 23;14(2):112. doi: 10.3390/brainsci14020112 (PMC10887171; doi:10.3390/brainsci14020112)
Supplement: Supplementary file 1 [file brainsci-14-00112-s001.zip › brainsci-2816535-supplementary.xlsx]

## Sheet: Coversheet
Thank you for looking at the Supplementary Materials supporting the article by Stevenage, Edey, Keay, Morrison and Robertson on face-voice correlations.
In the two tabs within this file, you can find the overall performance score obtained by participants when processing faces and when processing voices
The tabs are labelled according to the familiarity of the stimuli
Tab 1 refers to UNFAMILIAR stimuli and thus provides the data reported in Experiment 1 - proportion accuracy across 40 same/different trials
Tab 2 refers to FAMILIAR stimuli and thus provides the data reported in Experiment 2 - conditionalised naming scores to celebrity faces and voices
Scatterplots are provided alongside each of the datasets, depicting the strength of the correlation
Please direct any enquiries to Sarah Stevenage at svs1@soton.ac.uk

## Sheet: unfamiliar correlation
Demographic Characteristics		We counterbalanced the order of the face and voice tasks. Here is the key.	Here is the performance score on the Glasgow Face Matching Task - Accuracy across 40 trials is converted to a proportion here.		Here is the performance score on the Bespoke Voice Matching Task - Accuracy across 40 trials is converted to a proportion here.
Age (in years)	Sex	Order of Tasks	GFMT		Pacc Unf voice trials
20	Female	facefirst	0.9		0.9
21	Female	facefirst	0.775		0.9
20	Male	facefirst	0.75		0.925
21	Female	voicefirst	0.85		0.925
22	Female	facefirst	0.775		0.875
41	Male	voicefirst	0.75		0.85
21	Male	voicefirst	0.875		0.85
29	Female	facefirst	0.975		0.8
34	Male	facefirst	0.95		0.861111
29	Male	voicefirst	0.75		0.9
22	Male	facefirst	0.875		0.775
30	Female	voicefirst	0.9		0.825
21	Male	facefirst	0.75		0.95
20	Male	voicefirst	0.775		0.95
21	Female	voicefirst	0.8		0.85
21	Male	facefirst	0.825		0.875
21	Female	voicefirst	0.8		0.75
28	Male	facefirst	0.875		0.975
21	Female	voicefirst	0.7		0.725
20	Female	facefirst	0.8		0.9
22	Female	facefirst	0.975		0.975
19	Female	voicefirst	0.775		0.95
20	Female	voicefirst	0.725		0.9
20	Female	facefirst	0.875		0.875
21	Female	facefirst	0.775		0.85
21	Female	voicefirst	0.825		0.95
21	Male	facefirst	1		1
20	Female	facefirst	0.95		0.85
20	Female	voicefirst	0.625		0.916667
20	Female	voicefirst	0.875		0.75
23	Female	facefirst	0.825		0.95
20	Male	voicefirst	0.85		0.944444
20	Female	facefirst	0.85		0.9
21	Male	voicefirst	0.875		0.975
20	Female	voicefirst	0.975		0.9
21	Female	voicefirst	1		0.875
21	Female	voicefirst	0.974359		0.875
19	Female	voicefirst	0.95		0.9
23	Female	voicefirst	0.925		0.775
not declared	Female	voicefirst	0.6		0.846154
18	Female	voicefirst	0.75		0.875
19	Female	voicefirst	0.8		0.8
18	Female	voicefirst	0.75		0.85
19	Female	voicefirst	0.875		0.871795
18	Female	voicefirst	0.95		0.925
19	Female	voicefirst	0.95		0.9
19	Female	voicefirst	0.725		0.875
18	Female	voicefirst	0.85		0.923077
18	Female	voicefirst	0.95		0.95
19	Female	voicefirst	0.975		0.875
19	Female	voicefirst	0.925		0.925
19	Female	voicefirst	0.897436		0.95
18	Female	voicefirst	0.7		0.95
20	Female	voicefirst	0.975		0.868421
19	Female	voicefirst	0.8		0.875
21	Female	voicefirst	0.95		0.925
21	Female	voicefirst	0.775		0.775
20	Female	voicefirst	0.9		0.9
21	Female	voicefirst	0.875		0.875
19	Female	voicefirst	0.9		0.925
20	Female	voicefirst	0.975		0.9
18	Female	voicefirst	0.875		0.85
19	Female	voicefirst	0.95		0.95
21	Female	facefirst	0.875		0.95
24	Female	facefirst	0.7		0.875
20	Female	facefirst	0.975		0.921053
19	Male	facefirst	1		0.894737
21	Male	facefirst	1		0.692308
19	Female	facefirst	0.875		0.875
20	Female	facefirst	0.95		0.9
20	Female	facefirst	0.85		0.973684
19	Female	facefirst	0.875		0.875
20	Male	facefirst	0.95		0.925
20	Male	facefirst	0.925		0.925
21	Male	facefirst	0.85		0.875
18	Male	facefirst	0.775		0.975
24	Female	facefirst	0.825		0.775
19	Female	facefirst	0.875		0.875
18	Female	facefirst	0.875		0.875
21	Female	facefirst	0.95		0.825
26	Female	facefirst	1		0.825
18	Female	facefirst	0.975		0.925
20	Female	facefirst	0.875		0.794872
20	Male	facefirst	0.8		0.9
18	Female	facefirst	0.825		0.925
21	Male	facefirst	0.95		1
25	Male	facefirst	0.684211		0.75
21	Female	facefirst	0.975		0.95
18	Male	facefirst	0.794872		0.85
19	Female	facefirst	0.825		0.85
18	Female	facefirst	0.85		0.95
20	Female	facefirst	0.95		0.8
34	Female	voicefirst	1		0.95
39	Male	voicefirst	0.95		0.85
35	Female	voicefirst	0.93		0.95
34	Female	voicefirst	0.95		0.9
31	Male	voicefirst	0.98		0.9
33	Male	voicefirst	0.78		0.93
29	Male	voicefirst	0.85		0.95
23	Male	voicefirst	0.93		0.98
25	Male	voicefirst	0.8		0.93
25	Female	voicefirst	0.8		0.93
39	Female	voicefirst	0.73		0.78
34	Female	voicefirst	0.93		0.98
22	Female	voicefirst	0.98		0.92
36	Female	voicefirst	0.68		0.93
28	Female	voicefirst	0.95		0.83
22	Male	voicefirst	0.95		0.95
34	Male	voicefirst	0.9		0.83
31	Female	voicefirst	0.78		0.92
32	Female	voicefirst	0.88		0.83
22	Female	voicefirst	0.83		0.9
40	Female	voicefirst	0.88		0.93
40	Male	voicefirst	0.98		0.93
35	Male	voicefirst	0.73		0.88
21	not declared	voicefirst	0.6		0.93
31	Female	voicefirst	0.78		0.83
35	Female	voicefirst	0.9		0.95
37	Female	voicefirst	0.83		0.9
34	Male	voicefirst	0.88		0.95
32	Male	voicefirst	0.9		0.8
26	Female	voicefirst	0.85		0.98
25	Female	voicefirst	0.95		0.9
37	Female	facefirst	0.85		0.93
26	Male	facefirst	0.65		0.83
26	Female	facefirst	0.98		0.88
36	Female	facefirst	0.9		0.9
36	Female	facefirst	0.95		0.93
39	Male	facefirst	0.88		0.95
38	Female	facefirst	0.9		0.93
35	Male	facefirst	0.95		0.88
22	Female	facefirst	0.88		0.83
35	Male	facefirst	0.88		0.95
40	Female	facefirst	0.92		0.9
38	Male	facefirst	0.9		0.93
30	Male	facefirst	0.8		0.73
22	Male	facefirst	0.7		0.95
27	Female	facefirst	0.88		0.88
39	Female	facefirst	0.75		0.8
23	Female	facefirst	0.93		0.85
29	Male	facefirst	0.93		0.88
31	Male	facefirst	0.93		0.8
31	Male	facefirst	0.85		0.93
30	Female	facefirst	0.88		0.88
28	Female	facefirst	0.85		0.9
32	Female	facefirst	0.85		0.93
33	Male	facefirst	0.65		0.83
22	Female	facefirst	0.95		0.88
22	Male	facefirst	0.93		0.98
22	Male	facefirst	0.87		0.93
25	Female	facefirst	0.7		0.85
39	Female	facefirst	0.85		0.9
37	Female	facefirst	0.93		0.93
35	Female	facefirst	0.83		0.8
37	Female	facefirst	0.88		0.88
40	Male	facefirst	0.9		0.78
37	Male	facefirst	0.9		0.95
number of females	106
number of males	50
number undeclared	1

## Sheet: familiar correlation
Demographic characteristics		We counterbalanced the order of the face and voice tasks. Here is the key.		Here is the performance score on the Celebrity Face Naming task - the number of unknown celebrities was subtracted from the total number of celebrities to generate the number of known celebrities. Then the number of faces correctly named was divided by this number of known celebrities. This results in a Conditionalised Naming Score		Here is the performance score on the Celebrity Voice Naming task - the number of unknown celebrities was subtracted from the total number of celebrities to generate the number of known celebrities. Then the number of voices correctly named was divided by this number of known celebrities. This results in a Conditionalised Naming Score
Age (in years)	Sex	Order of tasks		Conditionalised face naming		Conditionalised voice naming
21	Male	voicefirst		0.190476		0.153846
20	Female	voicefirst		0.208333		0.444444
21	Female	voicefirst		0.25		0.535714
21	Female	voicefirst		0.703704		0.928571
19	Female	voicefirst		0.296296		0.535714
23	Female	voicefirst		0.25		0.25
not declared	female	voicefirst		0.392857		0.214286
18	Female	voicefirst		0.423077		0.208333
19	Female	voicefirst		0.214286		0.333333
18	Female	voicefirst		0.352941		0.333333
19	Female	voicefirst		0.25		0.3
18	Female	voicefirst		0.678571		0.964286
19	Female	voicefirst		0.307692		0.407407
19	Female	voicefirst		0.535714		0.607143
18	Female	voicefirst		0.208333		0.411765
18	Female	voicefirst		0.821429		0.714286
19	Female	voicefirst		0.541667		0.62963
19	Female	voicefirst		0.5		0.538462
19	Female	voicefirst		0.2		0.117647
18	Female	voicefirst		0.26087		0.210526
20	Female	voicefirst		0.428571		0.571429
19	Female	voicefirst		0.392857		0.392857
21	Female	voicefirst		0.296296		0.230769
21	Female	voicefirst		0.304348		0.5
20	Female	voicefirst		0.333333		0.0909091
21	Female	voicefirst		0.346154		0.25
19	Female	voicefirst		0		0.227273
20	Female	voicefirst		0.173913		0.2
18	Female	voicefirst		0.423077		0.535714
19	Female	voicefirst		0.5		0.714286
21	Female	facefirst		0.576923		0.285714
24	Female	facefirst		0.642857		0.444444
20	Female	facefirst		0.0588235		0.25
19	Male	facefirst		0.333333		0.333333
21	Male	facefirst		0.44		0.518519
19	Female	facefirst		0.307692		0.272727
20	Female	facefirst		0.407407		0.346154
20	Female	facefirst		0.333333		0.892857
19	Female	facefirst		0.0833333		0.259259
20	Male	facefirst		0.37037		0.307692
20	Male	facefirst		0.272727		0.4
21	Male	facefirst		0.392857		0.576923
18	Male	facefirst		0.222222		0.428571
18	Male	facefirst		0.0952381		0.363636
24	Female	facefirst		0.230769		0.444444
19	Female	facefirst		0.32		0.291667
18	Female	facefirst		0.333333		0.192308
21	Female	facefirst		0.391304		0.407407
26	Female	facefirst		0.263158		0.25
18	Female	facefirst		0.75		0.714286
20	Female	facefirst		0.32		0.75
20	Male	facefirst		0.178571		0.0952381
18	Female	facefirst		0.269231		0.148148
21	Male	facefirst		0.75		0.785714
25	Male	facefirst		0.222222		0.592593
21	Female	facefirst		0.642857		0.714286
18	Male	facefirst		0.363636		0.434783
19	Female	facefirst		0.555556		0.785714
18	Female	facefirst		0.176471		0.214286
20	Female	facefirst		0.428571		0.428571
21	Female	facefirst		0.26087		0.346154
21	Female	facefirst		0.176471		0.642857
27	Male	facefirst		0.192308		0.36
not declared	not declared	facefirst		0.5		0.892857
20	Female	facefirst		0.307692		0.535714
18	Female	facefirst		0.481481		0.678571
22	Male	facefirst		0.692308		0.857143
22	Female	facefirst		0.25		0.678571
22	Male	facefirst		0.227273		0.576923
21	Male	facefirst		0.428571		0.642857
21	Female	facefirst		0.178571		0.464286
21	Male	facefirst		0.464286		0.285714
21	Female	facefirst		0.785714		0.642857
21	Female	facefirst		0.428571		0.407407
21	Female	voicefirst		0.291667		0.643
21	Female	voicefirst		0.928571		0.786
21	Female	voicefirst		0.571429		0.321
18	Female	voicefirst		0.37037		0.393
21	Female	voicefirst		0.535714		0.679
20	Male	voicefirst		0.375		0.741
21	Female	voicefirst		0.222222		0.815
22	Male	voicefirst		0.304348		0.654
21	Female	voicefirst		0.75		0.536
21	Female	voicefirst		0.259259		0.333
21	Female	voicefirst		0.821429		0.929
22	Female	voicefirst		0.2		0.63
19	Female	voicefirst		0.111111		0.5
20	Female	voicefirst		0.535714		0.571
18	Female	voicefirst		0.75		0.714286
19	Female	voicefirst		0.28		0.519
19	Female	voicefirst		0.607143		0.678571
28	Female	voicefirst		0.285714		0.392857
53	Female	voicefirst		0.392857		0.857143
number of females	73																											#REF!
number of males	19																											#REF!
number undeclared	1																											#REF!
																												#REF!
																												#REF!
